# Supplementary material for: Krüppel-like factor 12 regulates aging ovarian granulosa cell apoptosis by repressing SPHK1 transcription and sphingosine-1-phosphate (S1P) production
Source: J Biol Chem. 2023 Aug 4;299(9):105126. doi: 10.1016/j.jbc.2023.105126 (PMC10463260; doi:10.1016/j.jbc.2023.105126)
Supplement: Supporting Table S1 — The list of primers is shown in Table S1. [file mmc1.xlsx]

## Sheet: Primers
Gene Name	Forward Primer	Reverse Primer
KLF12	CGGCAGTCAGAGTCAAAACAG	CGGCTTCCATATCGGGATAGT
SPHK1	GCTCTGGTGGTCATGTCTGG	CACAGCAATAGCGTGCAGT
18S rRNA	CGGCTACCACATCCAAGGAA	CTGGAATTACCGCGGCT
